# Supplementary material for: Discovery of Unconventional Kinetochores in Kinetoplastids
Source: Cell. 2014 Mar 13;156(6):1247–58. doi: 10.1016/j.cell.2014.01.049 (PMC3978658; doi:10.1016/j.cell.2014.01.049)
Supplement: Table S1. At Least a Few Conventional Kinetochore Proteins Can Be Identified in Diverse Eukaryotes, but Not in Kinetoplastids, Related to Figure 1 — ∗These proteins do not have a longer loop1 but were shown to form kinetochore-like dots in vivo (Dubin et al., 2010; Zubácová et al., 2012). †KBP4 and KBP3 are likely functional homologs for Spc24 and Spc25 in C. elegans (Cheeseman et al., 2006). ‡Kmn2 and Mitch are likely functional homologs for Spc24 and Spc25 in D. melanogaster (Schittenhelm et al., 2007). [file mmc1.xls]

## Sheet: NAMEs as of 130913
Organism	Group	Subgroup	CENP-A	CENP-C	Ndc80	Nuf2	Spc24	Spc25
Opisthokonts
Saccharomyces cerevisiae	Fungi	Ascomycetes	NP_012875.2	NP_012834.1	NP_012122.3	NP_014572.1	NP_013835.1	NP_010934.3
Schizosaccharomyces pombe	Fungi	Ascomycetes	NP_596473.1	XP_001713151.1	NP_596392.1	NP_594532.1	NP_596128.1	NP_588208.1
Encephalitozoon cuniculi	Fungi	Microsporidia	NP_597654.1		NP_586196.1	CAD27141.1	NP_584673.1	NP_586429.1
Homo sapiens	Metazoa	Chordata	NP_001800.1	NP_001803.2	NP_006092.1	NP_663735.2	NP_872319.1	NP_065726.1
Caenorhabditis elegans	Metazoa	Nematoda	NP_499128.1	NP_491244.1	NP_501830.1	NP_498253.1	NP_497330.2†	NP_496993.1†
Drosophila melanogaster	Metazoa	Arthropoda	NP_523730.2	NP_731254.2	NP_572902.1	NP_609096.2	DAA03891.1‡	NP_650239.1‡
Amoebozoa
Entamoeba histolytica	Archamoebae	Entamoebae	EAL51912.1		EHI_125620			EDS89192.1
Dictyostelium discoideum	Mycetozoa	Dictyostelids	Q54F38.1*		XP_638830.1	XP_641696.1	XP_638781.1	XP_638784.1
Archaeplastids
Arabidopsis thaliana	Streptophytes	Embryophytes	Q8RVQ9.3	NP_173018.2	NP_191024.1	NP_176296.2	NP_187500.2	NP_566900.1
Ostreococcus tauri	Prasinophytes	Mamiellophytes	XP_003074441.1	XP_003083681.1	XP_003074779.1	XP_003078153.1	XP_003084050.1	XP_003074246.1
Chlamydomonas reinhardtii	Chlorophytes	Chlorophyceae	EDP07681.1 and/or EDO99752.1	XP_001701669.1	XP_001699834.1	XP_001700269.1	XP_001697066.1	XP_001697914.1
Cyanidioschyzon merolae	Rhodoplastids	Cyanidiophytes	BAM79321.1	BAM80204.1	BAM79598.1	BAM78839.1	BAM79682.1	BAM79992.1
Cyanophora paradoxa	Glaucophytes		Contig11189-snap-gene-0.0		Contig10691-abinit-gene-0.1	Contig53383-abinit-gene-0.8	Contig54569-abinit-gene-0.4	Contig26077-abinit-gene-0.7
SAR
Phaeodactylum tricornutum	Stramenopiles	Stramenochromes	EEC43222.1	XP_002184047.1	XP_002177760.1	XP_002185912.1	XP_002182127.1	XP_002178778.1
Phytophthora sojae	Stramenopiles	Sloomycetes	EGZ17751.1	EGZ28663.1	EGZ23689.1	EGZ05386.1	EGZ21352.1	EGZ16239.1
Paramecium tetraurelia	Alveolates	Ciliates	CAK86876.1		XP_001454902.1	XP_001453771.1
Tetrahymena thermophila	Alveolates	Ciliates	Q2N2K6.1		XP_001024017.1			XP_001030098.2
Theileria annulata	Alveolates	Apicomplexa	XP_952660.1		XP_954515.1	XP_952643.1		XP_955524.1
Plasmodium falciparum	Alveolates	Apicomplexa	CAD52476.1		XP_966148.1	XP_001351235.1		XP_002809072.1
Toxoplasma gondii	Alveolates	Apicomplexa	EPT27047.1		XP_002365215.1	XP_002364205.1		XP_002368113.1
Bigelowiella natans	Rhizaria	Filosa	aug1.3_g1557	fgenesh1_pg.119_#_34	estExt_fgenesh1_pg.C_190200	e_gw1.128.32.1	estExt_fgenesh1_pg.C_680067	aug1.38_g12030
CCTH (Hacrobia)
Guillardia theta	Cryptomonads	Geminigeraceae	EKX34792.1	EKX50218.1	EKX45170.1	CAC27079.1	EKX52051.1	EKX40188.1
Emiliania huxleyi	Haptophytes	Coccolithophores	EOD35523.1?			EOD35971.1	EOD13523.1	EOD16371.1
Excavates
Trichomonas vaginalis	Metamonads	Parabasalia	EAY15370.1*	XP_001311235.1	XP_001311732.1			XP_001323375.1
Giardia lamblia	Metamonads	Diplomonads	EFO62248.1			EFO61302.1	EDO78311.1	EFO63967.1
Naegleria gruberi	Discoba	Heterolobosea	EFC49963.1	EFC46326.1				EFC47967.1
Bodo saltans	Discoba	Kinetoplastids
Trypanosoma brucei	Discoba	Kinetoplastids
Trypanosoma cruzi	Discoba	Kinetoplastids
Leishmania major	Discoba	Kinetoplastids
Leishmania mexicana	Discoba	Kinetoplastids
Leishmania braziliensis	Discoba	Kinetoplastids
