# Supplementary material for: Discovery of Unconventional Kinetochores in Kinetoplastids
Source: Cell. 2014 Mar 13;156(6):1247–58. doi: 10.1016/j.cell.2014.01.049 (PMC3978658; doi:10.1016/j.cell.2014.01.049)
Supplement: Table S2. List of Proteins Identified by the IP/MS of YFP-Tagged KKT1–19, Related to Figure 1 [file mmc2.xls]

## Sheet: Number of peptides KKT MS
Tritryp Sys ID	Comments	Common contaminant (found in MS of YFP-RPA2 MS or other un-related proteins)	KKT1	KKT1	KKT2	KKT2	KKT3	KKT3	KKT4	KKT5	KKT6	KKT7	KKT7	KKT8	KKT8	KKT9	KKT9	KKT10	KKT11	KKT11	KKT12	KKT13	KKT14	KKT14	KKT15	KKT15	KKT16	KKT16	KKT17	KKT17	KKT18	KKT18	KKT19	KKT19	Annotation in TriTrypDB	Length
Tb927.10.6330	KKT1		39	33	28	40			12	3	22	28	25	15	23	21	11		21	21		5	6	5	8	3	6	6		3	2		18	12	hypothetical protein, conserved	1594
Tb927.1.2330		*	23	23	22	25	25	28	29	19	18	21	18	19	28	14	9	8	14	17	9	17	16	12	13	13	22	21	11	10	22	20	20	19	beta tubulin	442
Tb927.11.1030	KKT7		22	26	19	30			14		11	28	32	25	31	20	14	12	19	14	5	5	5	3	5	5	13	21	4	3	4	5	28	25	hypothetical protein, conserved	644
Tb927.11.10520	KKT2		18	26	53	65			3		5	10	9	10	7	6	5	3	5	6			22	15	25	18	4	8					2	5	protein kinase, putative,tyrosine kinase, putative	1260
Tb927.4.5110	KKT8		18	15	20	16		3	5		3	12	5	29	39	42	30	3	36	46	11	13		2	2		13	17	2		2	6	9	7	hypothetical protein, conserved	399
Tb927.1.2340		*	17	22	19	19	19	26	21	12	8	15	11	19	23	7	6		6	12		13	11	4	8	5	17	17	8	8	19	10	17	12	alpha tubulin	451
Tb927.10.8940		*	13	18	19	22	9	10	23	12	5	10	9	19	19	15	12		7	8		12	2	3	9	11	13	11	5	4	11	16	12	5	hypothetical protein, conserved	411
Tb927.8.1150	KKT9		13	15	12	13			4			11	5	15	29	20	19	4	19	33	6	8					9	8			2	2	8	5	hypothetical protein, conserved	342
Tb927.11.12410	KKT10		12	8	14	11			4		3	29	23	11	13			4	12	11	2	5					10	10	2			5	2		protein kinase, putative	465
Tb927.10.10280		*	12		3									9	3																			6	microtubule-associated protein, putative	2371
Tb927.7.5090	Condensin Cnd2		10	9		2						2	3		3																				hypothetical protein, conserved	954
Tb927.7.2110	KKT11		10	7	9	10			4		3	9	4	20	25	21	23	2	28	37	10	5					6	6			2	3	4	7	hypothetical protein, conserved	251
Tb927.11.17000		*	8	5	10	13	5	4	6	3		7	3	7	6	4			5	2		3					7	6			13	8	3	2	hypothetical protein, conserved,leucine-rich repeat protein (LRRP), putative	1004
Tb927.6.1210	KKT6		7	6	5	4						5	3	5	4	5	3	3	6	4							2	2					3	2	hypothetical protein, conserved	205
Tb927.6.4280		*	6	8	8	6	12	14	18	7	5	4	3	7	8	2			3	4		6	6	5	12	11	9	10	5	4	14	15	11	9	glyceraldehyde 3-phosphate dehydrogenase, glycosomal	359
Tb927.4.1300		*	6	6	2	5	3	3	3					2																					hypothetical protein, conserved	374
Tb927.2.4230		*	5	6	4	4	11	11				4	2	3	3												4	2	4		6	4	2		NUP-1 protein, putative	3647
Tb927.7.2820		*	4	6	5	7	5	12	6				3	2	4				2	2															histone H2A, putative	134
Tb927.3.3270		*	4	5	3	2			19			2		4	2	2			2									3				2	2		ATP-dependent phosphofructokinase	487
Tb927.10.10460		*	4	4	5	5	7	9	7		3	3	4	4	4		2	2	3	3	2	4	4	2	4	4	3	2	3	3	5	3	5	5	histone H2B, putative	112
Tb927.8.3680	KKT4		4	3	4				40														3	2		3									hypothetical protein, conserved	645
Tb927.9.10920	KKT3		4	2	6	13	42	58					3																				3		protein kinase, putative	1058
Tb927.10.5620		*	3	4	7	7	21	33	7			5	6	5	5	2			2	3			2	2	3		4	3		2	4	4			fructose-bisphosphate aldolase, glycosomal	372
Tb927.10.10340	Condensin Smc2		3	4	2	2						4		3	2	4			6	2							4						4		structural maintenance of chromosome 2, putative	1175
Tb927.6.4670	MORN1		3	3	6	5																													MORN repeat-containing protein,flagellar component	358
Tb927.7.4850	KKT5		3	3	2	2				13		2						3																	hypothetical protein, conserved	228
Tb927.11.2610		*	3	2		3	2	4	2						4							2					2	4				2			hypothetical protein, conserved	461
Tb927.7.3550		*	3		2	6	3	3	3					4	2	2																	2		hypothetical protein, conserved	1241
Tb927.5.4170	Histone H4		3		2	4	5	6																											histone H4, putative	100
Tb927.4.1790		*	3			2	8	12				2		2	2					2			2												ribosomal protein L3, putative	480
Tb927.9.13820		*	2	5	4	5	2	4	2																						2				kinetoplastid membrane protein KMP-11	92
Tb927.10.15760		*	2	5	2	2	3					2		2	4																2				hypothetical protein, conserved	315
Tb927.10.2090		*	2	3		2	4	5			2	2		2														2			2	2			elongation factor 1-alpha,EF-1-alpha	348
Tb927.11.11010		*	2	2	5	3			6						4												2					2			hypothetical protein, conserved	348
Tb927.9.2470		*	2	2	4	3							2		2																				nucleolar protein	757
Tb927.8.1680	KKT12		2	2	3	3			3			3		4	4	3			7	7		3						3							hypothetical protein, conserved	200
Tb927.8.3530		*	2	2	2	2								2	2				2								2				2	2			glycerol-3-phosphate dehydrogenase [NAD ], glycosomal	354
Tb927.10.14820		*	2	2			5	6																						2	2	3			mitochondrial carrier protein, putative,ADP/ATP translocase 1, putative	307
Tb927.7.4860	KKT13		2												3							9													hypothetical protein, conserved	339
Tb10.v4.0052		*		12	5	17	4	8	4	5	7	10	12		2	7	9	5	7	8	6	8	6	6	7	6	11	12	10	6	11	11	10	8	MAP2	4880
Tb927.10.1620		*		8	3	8				10		10	9	6	6	2	2	3	9	4		10	6	9	14	11	11	6	5	3	9	10	13	10	phosphoserine/threonine/tyrosine-binding protein, putative	555
Tb927.10.14550		*		3	2	4	6	9																	2						2		2		ATP-dependent DEAD/H RNA helicase, putative	660
Tb927.11.6180		*		3		2		3		3		7		5	2				3	3		5	3		4		3	2			3	3	5	5	60S ribosomal protein L28, putative	146
Tb927.3.1010		*		3		2		2	2			2	2		3		2										2							2	hypothetical protein, conserved	600
Tb927.9.10770		*		2	2	2	8	9	2			2	2		2	2																3			Polyadenylate-binding protein 2 (Poly(A)-binding protein 2) (Poly(A)-binding protein II) (PABII) (Polyadenylate-binding nuclear protein 1) (Nuclear poly(A)-binding protein 1) (PABP2), putative	555
Tb927.9.6070		*		2	2		4	7																											40S ribosomal protein S3, putative	266
Tb927.9.10790		*		2		2						2			2			2										2					2	2	hypothetical protein	200
Tb927.10.6060	UMSBP			2				2																											universal minicircle sequence binding protein (UMSBP), putative,DNA-binding protein HEXBP, putative,zinc finger protein	213
Tb927.11.1000	KKT16			2																							4	4	2		11	7			hypothetical protein, conserved	141
Tb927.8.2030		*		2																															hypothetical protein, conserved	421
Tb927.6.5070		*		2																															hypothetical protein, conserved	454
Tb927.3.2330	KKT17				7	7						2		2	2					3							32	33	18	16	34	28			hypothetical protein, conserved	618
Tb927.10.7240	KKT14				3	6																	11	8	15	13									hypothetical protein, conserved	685
Tb927.11.3590		*			3	2	3	7	2																										40S ribosomal protein S4, putative	273
Tb927.6.3760	KKT15				2	3																	13	12	9	3									hypothetical protein, conserved	338
Tb10.v4.0045		*			2	3																							11	8		2			prohibitin	295
Tb927.11.1430		*			2	2								2	3																				hypothetical protein, conserved	752
Tb927.10.1100		*			2		6	5				2			2																				60S ribosomal protein L9, putative	189
Tb927.11.11820		*			2		4	4				2																							40S ribosomal protein S17, putative	142
Tb11.0880		*			2			2	2			2													2										60S ribosomal protein L21e, putative,chrXI additional, unordered contigs	159
Tb927.3.5050		*				2	6	4				3																							60S ribosomal protein L4	374
Tb927.9.5320		*				2	3	5							2																				nucleolar RNA binding protein, putative	501
Tb927.4.1860	Ribosomal protein					2	2	5	2			2																							ribosomal protein S19, putative	167
Tb927.11.12210		*				2								2	2			2	2																hypothetical protein, conserved	291
Tb927.5.2080		*					14	2						2	2																				guanosine monophosphate reductase, putative	491
Tb927.10.14600	Ribosomal protein						5																												40S ribosomal protein S2, putative	266
Tb927.11.16280		*					4	8	2																										60S ribosomal protein L2, putative,60S ribosomal protein L8, putative	260
Tb927.11.6300		*					4	7				2	2													2						2			40S ribosomal protein S5, putative	190
Tb927.10.11390		*					4	7																											60S ribosomal protein L6, putative	192
Tb927.2.2510		*					4	6				2			2												2					2			voltage-dependent anion-selective channel	270
Tb927.8.1330		*					4	5																											60S ribosomal protein L7a, putative	276
Tb927.11.14130		*					4	3				2																							ribosomal protein L18, putative	179
Tb927.10.3930	Ribosomal protein						4	3																											40S ribosomal protein S3A, putative	256
Tb927.11.10790	Ribosomal protein						3	6																											40S ribosomal protein SA, putative	244
Tb927.1.3180		*					3	5																								2			40S ribosomal protein S11, putative	174
Tb927.11.13020		*					3	5																											calmodulin	149
Tb927.9.11380		*					3	4																			2	2			2	2			60S ribosomal protein L23, putative	139
Tb927.10.5460	Ribosomal protein						3	4																											60S ribosomal protein L24, putative	125
Tb927.10.15170	Nucleolar signal by N-terminal YFP-tagging (data not shown)						3	4																											hypothetical protein, conserved	695
Tb927.10.5610		*					3	3																	3										40S ribosomal protein S9, putative	190
Tb927.11.550		*					3	3																							2		2	2	hypothetical protein SCD6.10	280
Tb927.10.2240		*					3	3																										2	hypothetical protein, conserved	588
Tb927.9.8070		*					3	2																											60S ribosomal protein L10, putative,QM-like protein	213
Tb11.0290	Ribosomal protein						3	2																											40S ribosomal protein S14, putative,chrXI additional, unordered contigs	144
Tb927.10.14630							3																												fibrillarin, putative	228
Tb927.11.9710	Ribosomal protein						2	5																											60S ribosomal protein L10a, putative	214
Tb927.4.2180		*					2	4				2			2																				60S ribosomal protein L35a, putative	149
Tb927.3.1120		*					2	4																											GTP-binding nuclear protein rtb2, putative	217
Tb927.1.120		*					2	4																											retrotransposon hot spot protein 4 (RHS4), putative	856
Tb927.9.15360		*					2	3																											40S ribosomal protein S6, putative	250
Tb927.8.3060							2	3																											cytosolic leucyl aminopeptidase, putative,metallo-peptidase, Clan MF, Family M17	671
Tb927.9.5150		*					2	3																											ribosomal protein S6, putative,NHP2/RS6-like protein	126
Tb927.7.2340		*					2	3																											40S ribosomal protein S15, putative	152
Tb927.3.1840		*					2	3																											3-oxo-5-alpha-steroid 4-dehydrogenase, putative	298
Tb927.10.4110	Ribosomal protein						2	2																											60S ribosomal protein L30	105
Tb927.11.2060		*					2	2																											60S acidic ribosomal subunit protein, putative	324
Tb927.10.14700							2	2																											hypothetical protein, conserved	342
Tb927.10.9890		*					2	2																											hypothetical protein, conserved	871
Tb927.3.3310		*					2		2																										60S ribosomal protein L13, putative	218
Tb927.1.2430	Histone H3						2																												histone H3, putative	133
Tb927.11.11080	TbNUP149						2																												Nucleoporin	1439
Tb927.9.5690		*					2																												60S acidic ribosomal protein, putative	113
Tb927.9.15420		*					2																												60S ribosomal protein L32	132
Tb927.8.3750		*					2																												nucleolar protein, putative	483
Tb927.11.3490							2																												hypothetical protein, conserved	798
Tb927.9.4310								4																											tricarboxylate carrier, putative	327
Tb927.9.14000		*						3																											60S ribosomal protein L12, putative	219
Tb927.10.3990		*						2				2		2						2															DHH1	406
Tb927.9.3920		*						2				2											2	2			2					2	2		ribosomal protein S7, putative	202
Tb927.10.12840		*						2																							2				mitochondrial carrier protein, putative,mitochondrial 2-oxoglutarate/malate carrier protein, putative	304
Tb927.9.7590		*						2																											60S ribosomal protein L11, putative	194
Tb927.9.12730		*						2																											chaperone protein DNAj, putative	451
Tb927.11.1700		*						2																											hypothetical protein, conserved	570
Tb927.10.1080	Ribosomal protein							2																											40S ribosomal protein S23, putative	452
Tb927.10.220		*						2																											60S ribosomal protein L37a, putative	93
Tb927.10.12000								2																											hypothetical protein, conserved	99
Tb927.9.12200		*						2																											60S ribosomal subunit protein L31, putative	188
Tb927.11.11520								2																											glycosomal membrane protein, putative	218
Tb927.8.6150		*						2																											40S ribosomal protein S8, putative	220
Tb927.11.13280		*						2																											mitochondrial RNA binding protein 2	224
Tb927.2.2970		*						2																											mitochondrial carrier protein, putative	312
Tb927.2.5530		*						2																											hypothetical protein, conserved	1522
Tb927.10.10330	APC/C Cdc27								19																										hypothetical protein, conserved	557
Tb927.1.3910	APC/C Cdc23								14																										hypothetical protein, conserved	907
Tb927.6.3280	APC/C APC1								9																										cyclosome subunit 1, putative	1837
Tb927.6.2150	APC/C Cdc16								9																										cell division cycle protein 16, putative,cell division cycle protein 16 homolog, putative	599
Tb927.7.3440		*							7					2																	3				I/6 autoantigen	246
Tb927.1.4310		*							7																					2		3			hypothetical protein, conserved	1638
Tb927.4.2080		*							7																										hypothetical protein, conserved	906
Tb927.8.4760									4																										hypothetical protein, conserved	265
Tb927.9.3990	Ribosomal protein								3			2											2									2			ribosomal protein S7, putative	202
Tb927.11.3230	Ribosomal protein								3																										60S ribosomal protein L44	106
Tb927.7.2640		*							2					2													3				2	2	2	2	hypothetical protein, conserved	453
Tb927.11.12150		*							2																		2								flagellar protein essential for flagellar pocket biogenesis	587
Tb927.11.5590	APC/C APC4								2																										hypothetical protein, conserved	749
Tb927.8.6240		*							2																										hypothetical protein, conserved	266
Tb927.4.4700		*							2																										hypothetical protein, conserved	269
Tb927.8.4140									2																										hypothetical protein, conserved	415
Tb927.10.2100		*								3																									elongation factor 1-alpha,EF-1-alpha	449
Tb927.11.12420	KKT19											8	21		4	13	7		2	3											2		24	23	protein kinase, putative	484
Tb927.10.740	Condensin Smc4											5										2												3	structural maintenance of chromosome 4, putative	1366
Tb927.10.5330		*										2														4									40S ribosomal protein S18, putative	153
Tb927.11.2880	KIN-A													2		2																			kinesin, putative	862
Tb927.7.5040	KIN-B													2																					kinesin, putative	624
Tb927.2.4810		*												2																					hypothetical protein, conserved	1340
Tb927.6.3720															3																				hypothetical protein, conserved	670
Tb927.11.11480															2																				Trichohyalin, putative	658
Tb927.4.2070																6	6		2		8														antigenic protein, putative	4455
Tb927.9.3800	KKT18																			2							24	22	12	10	25	21			hypothetical protein, conserved	598
Tb927.7.5170	Ribosomal protein																					2													60S ribosomal protein L23a,60S ribosomal protein L25	164
Tb927.9.2020		*																				2													60S ribosomal protein L38, putative	82
Tb927.9.8850		*																				2													actin A	376
Tb927.4.5030	PP1																							2										2	protein phosphatase 1	346
Tb927.8.750																									6	6			5	4					nucleolar RNA-binding protein, putative	366
Tb927.10.15120		*																							3										40S ribosomal protein S13, putative	151
Tb927.10.6070		*																							2									3	universal minicircle sequence binding protein (UMSBP), putative,predicted zinc finger protein	140
Tb927.10.8190		*																							2										T-complex protein 1, theta subunit, putative,CCT-theta, putative	537
Tb927.9.11270		*																							2										T-complex protein 1, eta subunit, putative,t- complex protein 1 (eta subunit), putative	568
Tb927.11.1900		*																								2									T-complex protein 1, beta subunit, putative	529
Tb927.10.3360		*																								2									hypothetical protein, conserved	940
Tb927.8.7590		*																								2									receptor-type adenylate cyclase GRESAG 4, putative	1267
Tb927.8.4810		*																									2	2	11	11	4	3		2	prohibitin 1	277
Tb927.10.3640	Very weak nuclear signal (No dots) by N-terminal YFP-tagging (data not shown)																										2	2				2			hypothetical protein, conserved	284
Tb927.11.8200		*																									2					2	2		ribosomal protein S26, putative	111
Tb927.7.6670	No distinct pattern by N-terminal YFP tagging (data not shown)																														4				hypothetical protein, conserved	3030
Tb927.3.930		*																													4				dynein heavy chain, putative	4639
Tb927.11.6280		*																													3	3	2		pyruvate phosphate dikinase	913
Tb927.7.4760																															2				hypothetical protein, conserved	539
Tb927.10.8980		*																																2	hypothetical protein, conserved	169
Tb927.7.6690																																		2	hypothetical protein	402
