# Supplementary material for: Discovery of Unconventional Kinetochores in Kinetoplastids
Source: Cell. 2014 Mar 13;156(6):1247–58. doi: 10.1016/j.cell.2014.01.049 (PMC3978658; doi:10.1016/j.cell.2014.01.049)
Supplement: Table S3. Predictions of Subcomplexes from the Number of MS/MS Hits, Related to Figure 4 — To get semiquantitative abundance information of KKT proteins in each immunoprecipitation sample, the number of peptide hits was normalized against the protein length. [file mmc3.xls]

## Sheet: Hits
Name	KKT1	KKT1	KKT2	KKT2	KKT3	KKT3	KKT4	KKT5	KKT5	KKT6	KKT7	KKT7	KKT8	KKT8	KKT9	KKT9	KKT10	KKT11	KKT11	KKT12	KKT13	KKT14	KKT14	KKT15	KKT15	KKT16	KKT16	KKT17	KKT17	KKT18	KKT18	KKT19	KKT19	Length
APC/C APC1							9																											1837
APC/C APC4							2																											749
APC/C Cdc16							9																											599
APC/C Cdc23							14																											907
APC/C Cdc27							19																											557
Condensin Cnd2	10	9		2							2	3		3																				954
Condensin Smc2	3	4	2	2							4		3	2	4			6	2							4						4		1175
Condensin Smc4											5										2												3	1366
Histone H3					2																													133
Histone H4	3		2	4	5	6																												100
KIN-A													2		2																			862
KIN-B													2																					624
KKT1	39	33	28	40			12		3	22	28	25	15	23	21	11		21	21		5	6	5	8	3	6	6		3	2		18	12	1594
KKT10	12	8	14	11			4			3	29	23	11	13			4	12	11	2	5					10	10	2			5	2		465
KKT11	10	7	9	10			4			3	9	4	20	25	21	23	2	28	37	10	5					6	6			2	3	4	7	251
KKT12	2	2	3	3			3				3		4	4	3			7	7		3						3							200
KKT13	2													3							9													339
KKT14			3	6																		11	8	15	13									685
KKT15			2	3																		13	12	9	3									338
KKT16		2																								4	4	2		11	7			141
KKT17			7	7							2		2	2					3							32	33	18	16	34	28			618
KKT18																			2							24	22	12	10	25	21			598
KKT19						4					8	21		4	13	7		2	3											2		24	23	484
KKT2	18	26	53	65			3			5	10	9	10	7	6	5	3	5	6			22	15	25	18	4	8					2	5	1260
KKT3	4	2	6	13	42	58						3																				3		1058
KKT4	4	3	4				40															3	2		3									645
KKT5	3	3	2	2					13		2						3																	228
KKT6	7	6	5	4				2			5	3	5	4	5	3	3	6	4							2	2					3	2	205
KKT7	22	26	19	30			14			11	28	32	25	31	20	14	12	19	14	5	5	5	3	5	5	13	21	4	3	4	5	28	25	644
KKT8	18	15	20	16		3	5			3	12	5	29	39	42	30	3	36	46	11	13		2	2		13	17	2		2	6	9	7	399
KKT9	13	15	12	13			4				11	5	15	29	20	19	4	19	33	6	8					9	8			2	2	8	5	342

## Sheet: Normalized
Name	KKT3	KKT3	KKT4	KKT14	KKT14	KKT15	KKT15	KKT18	KKT18	KKT17	KKT17	KKT16	KKT16	KKT5	KKT1	KKT1	KKT2	KKT2	KKT6	KKT7	KKT7	KKT10	KKT9	KKT9	KKT8	KKT8	KKT11	KKT11	KKT19	KKT19	KKT12	KKT13	Length
KKT3	39.6975	54.8204													3.78072	1.89036	5.67108	12.2873			2.83554								2.83554				1058
KKT4			62.0155	4.65116	3.10078		4.65116								6.20155	4.65116	6.20155																645
KKT14				16.0584	11.6788	21.8978	18.9781										4.37956	8.75912															685
KKT15				38.4615	35.503	26.6272	8.87574										5.91716	8.87574															338
KKT18								41.806	35.1171	20.0669	16.7224	40.1338	36.7893															3.34448					598
KKT17								55.0162	45.3074	29.1262	25.89	51.7799	53.3981				11.3269	11.3269		3.23625					3.23625	3.23625		4.85437					618
KKT16								78.0142	49.6454	14.1844		28.3688	28.3688			14.1844																	141
KKT5														57.0175	13.1579	13.1579	8.77193	8.77193		8.77193		13.1579											228
KKT1			7.52823	3.76412	3.13676	5.01882	1.88206	1.25471			1.88206	3.76412	3.76412	1.88206	24.4668	20.7026	17.5659	25.0941	13.8018	17.5659	15.6838		13.1744	6.90088	9.41029	14.4291	13.1744	13.1744	11.2923	7.52823		3.13676	1594
KKT2			2.38095	17.4603	11.9048	19.8413	14.2857				0	3.1746	6.34921		14.2857	20.6349	42.0635	51.5873	3.96825	7.93651	7.14286	2.38095	4.7619	3.96825	7.93651	5.55556	3.96825	4.7619	1.5873	3.96825			1260
KKT6												9.7561	9.7561		34.1463	29.2683	24.3902	19.5122		24.3902	14.6341	14.6341	24.3902	14.6341	24.3902	19.5122	29.2683	19.5122	14.6341	9.7561			205
KKT7			21.7391	7.76398	4.65839	7.76398	7.76398	6.21118	7.76398	6.21118	4.65839	20.1863	32.6087		34.1615	40.3727	29.5031	46.5839	17.0807	43.4783	49.6894	18.6335	31.0559	21.7391	38.8199	48.1366	29.5031	21.7391	43.4783	38.8199	7.76398	7.76398	644
KKT10			8.60215						10.7527	4.30108		21.5054	21.5054		25.8065	17.2043	30.1075	23.6559	6.45161	62.3656	49.4624	8.60215			23.6559	27.957	25.8065	23.6559	4.30108		4.30108	10.7527	465
KKT9			11.6959					5.84795	5.84795			26.3158	23.3918		38.0117	43.8596	35.0877	38.0117		32.1637	14.6199	11.6959	58.4795	55.5556	43.8596	84.7953	55.5556	96.4912	23.3918	14.6199	17.5439	23.3918	342
KKT8		7.5188	12.5313		5.01253	5.01253		5.01253	15.0376	5.01253		32.5815	42.6065		45.1128	37.594	50.1253	40.1003	7.5188	30.0752	12.5313	7.5188	105.263	75.188	72.6817	97.7444	90.2256	115.288	22.5564	17.5439	27.5689	32.5815	399
KKT11			15.9363					7.96813	11.9522			23.9044	23.9044		39.8406	27.8884	35.8566	39.8406	11.9522	35.8566	15.9363	7.96813	83.6653	91.6335	79.6813	99.6016	111.554	147.41	15.9363	27.8884	39.8406	19.9203	251
KKT19		8.26446						4.13223												16.5289	43.3884		26.8595	14.4628		8.26446	4.13223	6.19835	49.5868	47.5207			484
KKT12			15										15		10	10	15	15		15			15		20	20	35	35				15	200
KKT13															5.89971											8.84956						26.5487	339

## Sheet: Normalized (2)
		Immunoprecipitated protein
		KKT3	KKT3	KKT4	KKT14	KKT14	KKT15	KKT15	KKT18	KKT18	KKT17	KKT17	KKT16	KKT16	KKT5	KKT1	KKT1	KKT2	KKT2	KKT6	KKT7	KKT7	KKT10	KKT9	KKT9	KKT8	KKT8	KKT11	KKT11	KKT12	KKT19	KKT19	KKT13
Detected protein	KKT3	39.6975	54.8204													3.78072	1.89036	5.67108	12.2873			2.83554									2.83554
	KKT4			62.0155	4.65116	3.10078		4.65116								6.20155	4.65116	6.20155
	KKT14				16.0584	11.6788	21.8978	18.9781										4.37956	8.75912
	KKT15				38.4615	35.503	26.6272	8.87574										5.91716	8.87574
	KKT18								41.806	35.1171	20.0669	16.7224	40.1338	36.7893															3.34448
	KKT17								55.0162	45.3074	29.1262	25.89	51.7799	53.3981				11.3269	11.3269		3.23625					3.23625	3.23625		4.85437
	KKT16								78.0142	49.6454	14.1844		28.3688	28.3688			14.1844
	KKT5														57.0175	13.1579	13.1579	8.77193	8.77193		8.77193		13.1579
	KKT1			7.52823	3.76412	3.13676	5.01882	1.88206	1.25471			1.88206	3.76412	3.76412	1.88206	24.4668	20.7026	17.5659	25.0941	13.8018	17.5659	15.6838		13.1744	6.90088	9.41029	14.4291	13.1744	13.1744		11.2923	7.52823	3.13676
	KKT2			2.38095	17.4603	11.9048	19.8413	14.2857					3.1746	6.34921		14.2857	20.6349	42.0635	51.5873	3.96825	7.93651	7.14286	2.38095	4.7619	3.96825	7.93651	5.55556	3.96825	4.7619		1.5873	3.96825
	KKT6												9.7561	9.7561		34.1463	29.2683	24.3902	19.5122		24.3902	14.6341	14.6341	24.3902	14.6341	24.3902	19.5122	29.2683	19.5122		14.6341	9.7561
	KKT7			21.7391	7.76398	4.65839	7.76398	7.76398	6.21118	7.76398	6.21118	4.65839	20.1863	32.6087		34.1615	40.3727	29.5031	46.5839	17.0807	43.4783	49.6894	18.6335	31.0559	21.7391	38.8199	48.1366	29.5031	21.7391	7.76398	43.4783	38.8199	7.76398
	KKT10			8.60215						10.7527	4.30108		21.5054	21.5054		25.8065	17.2043	30.1075	23.6559	6.45161	62.3656	49.4624	8.60215			23.6559	27.957	25.8065	23.6559	4.30108	4.30108		10.7527
	KKT9			11.6959					5.84795	5.84795			26.3158	23.3918		38.0117	43.8596	35.0877	38.0117		32.1637	14.6199	11.6959	58.4795	55.5556	43.8596	84.7953	55.5556	96.4912	17.5439	23.3918	14.6199	23.3918
	KKT8		7.5188	12.5313		5.01253	5.01253		5.01253	15.0376	5.01253		32.5815	42.6065		45.1128	37.594	50.1253	40.1003	7.5188	30.0752	12.5313	7.5188	105.263	75.188	72.6817	97.7444	90.2256	115.288	27.5689	22.5564	17.5439	32.5815
	KKT11			15.9363					7.96813	11.9522			23.9044	23.9044		39.8406	27.8884	35.8566	39.8406	11.9522	35.8566	15.9363	7.96813	83.6653	91.6335	79.6813	99.6016	111.554	147.41	39.8406	15.9363	27.8884	19.9203
	KKT12			15										15		10	10	15	15		15			15		20	20	35	35				15
	KKT19								4.13223												16.5289	43.3884		26.8595	14.4628		8.26446	4.13223	6.19835		49.5868	47.5207
	KKT13															5.89971											8.84956						26.5487
