# Supplementary material for: Discovery of Unconventional Kinetochores in Kinetoplastids
Source: Cell. 2014 Mar 13;156(6):1247–58. doi: 10.1016/j.cell.2014.01.049 (PMC3978658; doi:10.1016/j.cell.2014.01.049)
Supplement: Table S4. Lists of Trypanosome Cell Lines, Plasmids, Oligos, and Predicted Protein Databases, Related to Figure 5 [file mmc4.xls]

## Sheet: Trypanosome cell lines
Name	Description	Used in Figure
SmOxP9	Parental cell line that expresses TetR and T7 RNAP	–
BAP77	TY-YFP-KKT1	1, S1
BAP122	TY-YFP-KKT2	2, 4, S1, S2
BAP124	TY-YFP-KKT3	S1, S2, S3
BAP125	TY-YFP-KKT4	S1, S3
BAP130	TY-YFP-KKT5	S1, S3
BAP168	KKT6-TY-YFP	S1, S3
BAP126	TY-YFP-KKT7	4, S1
BAP123	TY-YFP-KKT8	S1, S3
BAP127	TY-YFP-KKT9	4, S1
BAP128	TY-YFP-KKT10	S1, S3
BAP129	TY-YFP-KKT11	S1, S3
BAP131	TY-YFP-KKT12	S1, S3
BAP132	TY-YFP-KKT13	4, S1
BAP163	TY-YFP-KKT14	4, S1
BAP165	TY-YFP-KKT15	S1, S3
BAP162	TY-YFP-KKT16	4, S1
BAP164	TY-YFP-KKT17	S1, S3
BAP167	TY-YFP-KKT18	S1, S3
BAP166	TY-YFP-KKT19	S1, S3
BAP135	TY-YFP-H3v	2, S2
BAP240	TY-YFP-KKT1, TY-tdTomato-KKT13	S3
BAP211	TY-YFP-KKT2, KKT2 RNAi	3
BAP216	TY-YFP-KKT7, KKT7 RNAi	3
BAP217	TY-YFP-KKT9, KKT9 RNAi	3
BAP139	TY-YFP-KKT10, KKT10/19 RNAi	3
BAP219	TY-YFP-KKT11, KKT11 RNAi	3
BAP221	TY-YFP-KKT12, KKT12 RNAi	3
BAP229	TY-YFP-KKT3, KKT2 RNAi	3
BAP232	TY-YFP-KKT2, KKT7 RNAi	3
BAP233	TY-YFP-KKT2, KKT9 RNAi	3
BAP234	TY-YFP-KKT2, KKT10/19 RNAi	3
BAP235	TY-YFP-KKT2, KKT11 RNAi	3
BAP236	TY-YFP-KKT2, KKT12 RNAi	3

## Sheet: Plasmids
Plasmid	Description
pEnT5-Y	TY-YFP tagging vector, Hygromycin
pBA18	TY-YFP-KKT1 tagging at endogenous locus, Hygromycin
pBA67	TY-YFP-KKT2 tagging at endogenous locus, Hygromycin
pBA68	TY-YFP-KKT8 tagging at endogenous locus, Hygromycin
pBA69	KKT6-TY-YFP tagging at endogenous locus, Hygromycin
pBA70	TY-YFP-KKT3 tagging at endogenous locus, Hygromycin
pBA71	TY-YFP-KKT4 tagging at endogenous locus, Hygromycin
pBA72	TY-YFP-KKT7 tagging at endogenous locus, Hygromycin
pBA73	TY-YFP-KKT9 tagging at endogenous locus, Hygromycin
pBA74	TY-YFP-KKT10 tagging at endogenous locus, Hygromycin
pBA75	TY-YFP-KKT11 tagging at endogenous locus, Hygromycin
pBA76	TY-YFP-KKT5 tagging at endogenous locus, Hygromycin
pBA77	TY-YFP-KKT12 tagging at endogenous locus, Hygromycin
pBA78	TY-YFP-KKT13 tagging at endogenous locus, Hygromycin
pBA96	TY-YFP-KKT16 tagging at endogenous locus, Hygromycin
pBA97	TY-YFP-KKT14 tagging at endogenous locus, Hygromycin
pBA98	TY-YFP-KKT17 tagging at endogenous locus, Hygromycin
pBA99	TY-YFP-KKT15 tagging at endogenous locus, Hygromycin
pBA100	TY-YFP-KKT19 tagging at endogenous locus, Hygromycin
pBA101	TY-YFP-KKT18 tagging at endogenous locus, Hygromycin
pBA51	TY-YFP-H3v tagging at endogenous locus, Hygromycin
pEnT6B-Y	TY-YFP tagging vector, Blasticidin
pBA148	TY-tdTomato tagging vector, Blasticidin
pBA217	TY-tdTomato-KKT13 tagging at endogenous locus, Blasticidin
p2T7-177	Inducible RNAi vector
pBA82	p2T7-177, KKT2 RNAi, integrate at 177 bp, Phleomycin
pBA87	p2T7-177, KKT7 RNAi, integrate at 177 bp, Phleomycin
pBA88	p2T7-177, KKT9 RNAi, integrate at 177 bp, Phleomycin
pBA89	p2T7-177, KKT10/KKT19 RNAi, integrate at 177 bp, Phleomycin
pBA90	p2T7-177, KKT11 RNAi, integrate at 177 bp, Phleomycin
pBA92	p2T7-177, KKT12 RNAi, integrate at 177 bp, Phleomycin

## Sheet: Oligos
Purpose	Primers (all are listed 5' to 3')
TY-YFP-KKT1 (pBA18)	CDS targeting sequence with XbaI and NotI
	BA75: gatcgatc TCTAGA GGAGCAGGT GATTCTTTCGCTTCGTACAA
	BA76: gatcgatc GCGGCCGC ACTGAGGCTCTCCTTCAATC
	5'UTR targeting sequence with NotI and BamHI
	BA77: gatcgatc GCGGCCGC TTCACTCTTGGCTCTCCGCG
	BA78: gatcgatc GGATCC ACGTACAAAAACAATAGGTA
TY-YFP-KKT2 (pBA67)	CDS targeting sequence with XbaI and NotI
	BA266: gatcgatc TCTAGA GGAGCAGGT TTCAATGTCTCACCAGCGAG
	BA267: gatcgatc GCGGCCGC TGTTATCACTTTCAAATACG
	5'UTR targeting sequence with NotI and BamHI
	BA268: gatcgatc GCGGCCGC CAGTAAACGGCTCTAGGAAC
	BA269: gatcgatc GGATCC GACTGTGCCCCGTCCCTTCT
TY-YFP-KKT8 (pBA68)	CDS targeting sequence with XbaI and NotI
	BA270: gatcgatc TCTAGA GGAGCAGGT CGCGCATCAACGCCACCGCT
	BA271: gatcgatc GCGGCCGC AGAGAGCCAAGTCGAGGAGC
	5'UTR targeting sequence with NotI and BamHI
	BA272: gatcgatc GCGGCCGC GCGTCGCAGTAGTGGTAAAG
	BA273: gatcgatc GGATCC CAAACGAATTGCAGCACGGG
KKT6-TY-YFP (pBA69)	3'UTR targeting sequence with HindIII and NotI
	BA454: gatcgatc AAGCTT TCTTTGTTAGTATCTCACGC
	BA455: gatcgatc GCGGCCGC AAATGAATGAAATTGGTCCC
	CDS targeting sequence with NotI and SpeI
	BA456: gatcgatc GCGGCCGC ACTTTGCACTGCGTTGGTCG
	BA457: gatcgatc ACTAGT ACCTGCTCC CCTAGCTCCCAAGACAGAAG
TY-YFP-KKT3 (pBA70)	CDS targeting sequence with XbaI and NotI
	BA278: gatcgatc TCTAGA GGAGCAGGT ATTGGCACAGTAGAACAAAT
	BA279: gatcgatc GCGGCCGC TGCAGACCCTTCCAAGCACT
	5'UTR targeting sequence with NotI and BamHI
	BA280: gatcgatc GCGGCCGC CGCAATTCACATCAATAAAC
	BA281: gatcgatc GGATCC ATCCAAAAAATGCAAGTGTA
TY-YFP-KKT4 (pBA71)	CDS targeting sequence with XbaI and NotI
	BA282: gatcgatc TCTAGA GGAGCAGGT GGAGACAATCCACTGTCTGT
	BA283: gatcgatc GCGGCCGC CTAGACCCACCCCTCCAGGG
	5'UTR targeting sequence with NotI and BamHI
	BA284: gatcgatc GCGGCCGC GATTCCAAAGGGAAGGAAGG
	BA285: gatcgatc GGATCC CCTTATTCCTCTGATCTAGC
TY-YFP-KKT7 (pBA72)	CDS targeting sequence with XbaI and NotI
	BA286: gatcgatc TCTAGA GGAGCAGGT AGCGGATATGGCGAATCTAT
	BA287: gatcgatc GCGGCCGC AGTAGTATGGTCGCTCCTCA
	5'UTR targeting sequence with NotI and BamHI
	BA288: gatcgatc GCGGCCGC CGTGAGAGAGAACGACAACG
	BA289: gatcgatc GGATCC AATGTGCAAGACGTTATATC
TY-YFP-KKT9 (pBA73)	CDS targeting sequence with XbaI and NotI
	BA290: gatcgatc TCTAGA GGAGCAGGT TCCTCGGTTCTTACGCGGTC
	BA291: gatcgatc GCGGCCGC TTAGCCACTCTCTGCGCGAC
	5'UTR targeting sequence with NotI and BamHI
	BA292: gatcgatc GCGGCCGC TCGCTTCAGACCATTAAGAG
	BA293: gatcgatc GGATCC AATATAGAAGTAAAACACGT
TY-YFP-KKT10 (pBA74)	CDS targeting sequence with XbaI and NotI
	BA294: gatcgatc TCTAGA GGAGCAGGT GATAGCATAAGCTCTGGTCT
	BA295: gatcgatc GCGGCCGC TCGTCGTGGTGGCGGTTGTT
	5'UTR targeting sequence with NotI and BamHI
	BA296: gatcgatc GCGGCCGC CGATCACATCTAGCGCTTGC
	BA297: gatcgatc GGATCC TGTGGTTGTTTTGTAGTAAA
TY-YFP-KKT11 (pBA75)	CDS targeting sequence with XbaI and NotI
	BA298: gatcgatc TCTAGA GGAGCAGGT ACCAGGCCACGACTTACTTC
	BA299: gatcgatc GCGGCCGC CCGTCGTTTTGCTCTCATTT
	5'UTR targeting sequence with NotI and BamHI
	BA300: gatcgatc GCGGCCGC TTTTGTTTGACAGATTCCAC
	BA301: gatcgatc GGATCC ATCTAAATGATTAAAATAAAAACG
TY-YFP-KKT5 (pBA76)	CDS targeting sequence with XbaI and NotI
	BA302: gatcgatc TCTAGA GGAGCAGGT GTAGCAAGACTTAGGCAATA
	BA303: gatcgatc GCGGCCGC CCTTTCTAGTGGACGTTTTT
	5'UTR targeting sequence with NotI and BamHI
	BA304: gatcgatc GCGGCCGC CACATGAGACCATAGTTGTG
	BA305: gatcgatc GGATCC CCTGCCGATATTCTCCTTTG
TY-YFP-KKT12 (pBA77)	CDS targeting sequence with XbaI and NotI
	BA306: gatcgatc TCTAGA GGAGCAGGT ATGGCGAGTGCCCCCATGGC
	BA307: gatcgatc GCGGCCGC GCTCCTTTTGCCCCAATTCG
	5'UTR targeting sequence with NotI and BamHI
	BA308: gatcgatc GCGGCCGC CTATAGAGTTTCCCTTGCGG
	BA309: gatcgatc GGATCC GATTTACTCACCTGTGATGT
TY-YFP-KKT13 (pBA78)	CDS targeting sequence with XbaI and NotI
	BA310: gatcgatc TCTAGA GGAGCAGGT ACTGAGCATATCTGTGCTTC
	BA311: gatcgatc GCGGCCGC ATCGGGACGGATCGCTGGCG
	5'UTR targeting sequence with NotI and BamHI
	BA312: gatcgatc GCGGCCGC ACTTGTTGTGCAGCAGTTGG
	BA313: gatcgatc GGATCC AGTCTATATACGGAATATATATAT
TY-YFP-KKT16 (pBA96)	CDS targeting sequence with XbaI and NotI
	BA363: gatcgatc TCTAGA GGAGCAGGT GATTTATTAGGAAGCCAAAT
	BA364: gatcgatc GCGGCCGC AGACGGAATCAGATGCCTTC
	5'UTR targeting sequence with NotI and BamHI
	BA365: gatcgatc GCGGCCGC GGAATGCACTAGGATGTTAT
	BA366: gatcgatc GGATCC AGGTTACGGGAACCCTCGCA
TY-YFP-KKT14 (pBA97)	CDS targeting sequence with XbaI and NotI
	BA367: gatcgatc TCTAGA GGAGCAGGT GAAGAAGTCAATGCGTATTC
	BA368: gatcgatc GCGGCCGC GGTAGAGTACACACAGTTCA
	5'UTR targeting sequence with NotI and BamHI
	BA369: gatcgatc GCGGCCGC ACCAACCATACTCATTGGTG
	BA370: gatcgatc GGATCC ATTTCCCCCTCACAACTACA
TY-YFP-KKT17 (pBA98)	CDS targeting sequence with XbaI and NotI
	BA371: gatcgatc TCTAGA GGAGCAGGT AAGTCTCGACAACCGACGAA
	BA372: gatcgatc GCGGCCGC CGCTATGAGCAAACCCCTTG
	5'UTR targeting sequence with NotI and BamHI
	BA373: gatcgatc GCGGCCGC GAGTGCTACAGACCCCCAGA
	BA374: gatcgatc GGATCC TCTGTATAGCTATTGGTGCC
TY-YFP-KKT15 (pBA99)	CDS targeting sequence with XbaI and NotI
	BA375: gatcgatc TCTAGA GGAGCAGGT AAGCTAGAGAGATCGTCCTG
	BA376: gatcgatc GCGGCCGC CAAAGCACGAATCATAAGAA
	5'UTR targeting sequence with NotI and BamHI
	BA377: gatcgatc GCGGCCGC GACTATGTGAGAGTATCATG
	BA378: gatcgatc GGATCC TGTTTCCGGTTGCGGCTACC
TY-YFP-KKT19 (pBA100)	CDS targeting sequence with XbaI and NotI
	BA379: gatcgatc TCTAGA GGAGCAGGT GCTTCATACATAGCGTCAAA
	BA380: gatcgatc GCGGCCGC CTGAGGGTTGTTCGATTCCG
	5'UTR targeting sequence with NotI and BamHI
	BA381: gatcgatc GCGGCCGC CGACACACAGAGGTAAGAAA
	BA382: gatcgatc GGATCC GTGGTTCTATAAATGTTCCT
TY-YFP-KKT18 (pBA101)	CDS targeting sequence with XbaI and NotI
	BA383: gatcgatc TCTAGA GGAGCAGGT ACCTGCGTAAAAGAGTTGTT
	BA384: gatcgatc GCGGCCGC GCTGGCCCTCTTTACATGAA
	5'UTR targeting sequence with NotI and BamHI
	BA385: gatcgatc GCGGCCGC ATGATTGGCTGTTATGCAAC
	BA386: gatcgatc GGATCC TGTGGGTCAGTTAAAACCTC
TY-YFP-H3v (pBA51)	CDS targeting sequence with XbaI and NotI
	BA224: gatcgatc TCTAGA GGAGCAGGT GCGCAAATGAAGAAAATAAC
	BA225: gatcgatc GCGGCCGC CCTTCAAGTTTGACACCACC
	5'UTR targeting sequence with NotI and BamHI
	BA226: gatcgatc GCGGCCGC CTGTGCGTTTGTGTGCTTAG
	BA227: gatcgatc GGATCC GAATATAATCTAAGATATAT
KKT2 RNAi (pBA82)	521 bp fragment with SpeI and HindIII
	BA331: gatcgatc ACTAGT GTTTGCGTCCTCTTCAAAGC
	BA332: actgactg AAGCTT CCCTTTTAGGTGTTGGCGT
KKT7 RNAi (pBA87)	562 bp fragment with SpeI and HindIII
	BA341: gatcgatc ACTAGT AGGAAGGTGTTGTGCATTCC
	BA342: actgactg AAGCTT GAAGTTTCGTTTGCCTCTGC
KKT9 RNAi (pBA88)	483 bp fragment with SpeI and HindIII
	BA343: gatcgatc ACTAGT ACGAAGAAGTTGGAGCAGGA
	BA344: actgactg AAGCTT CACCCTTTTGGTATCTGCGT
KKT10/19 RNAi (pBA89)	459 bp fragment with SpeI and HindIII
	BA345: gatcgatc ACTAGT TATTCTAATGGAATCTGGTG
	BA346: actgactg AAGCTT CACAAAAGTGGTTCAGTAAT
KKT11 RNAi (pBA90)	500 bp fragment with SpeI and HindIII
	BA347: gatcgatc ACTAGT ATCCGCTTTGGATGATGAAC
	BA348: actgactg AAGCTT TCCGCATCTCCGTCTCTACT
KKT12 RNAi (pBA92)	519 bp fragment with SpeI and HindIII
	BA351: gatcgatc ACTAGT TGAAAAGATGAACACGGTGC
	BA352: actgactg AAGCTT CTCTCACTTGCGGTTTCCTC
CEN3 FISH probe	BA415: TGCATTGGTGGCACATCATG
	BA416: GATCAGTGGAAGGGCGTTAC
177 bp FISH probe	BA410: TAAATGGTTCTTATACGAATG
	BA411: AACACTAAAGAACAGCGTTG

## Sheet: Predicted protein databases
Organism	Database file name	Source
Arabidopsis thaliana	TAIR10_pep_20101214 (TAIR10)	http://www.arabidopsis.org/
Bigelowiella natans	Bigna1_filtered_proteins.fasta (v1.0)	http://genome.jgi.doe.gov/Bigna1/Bigna1.home.html
Bodo saltans	Bodo_proteins.fasta (v3)	http://www.sanger.ac.uk/resources/downloads/protozoa/bodo-saltans.html
Caenorhabditis elegans	c_elegans.current.protein.fa (23 May 2011)	http://www.wormbase.org/
Chlamydomonas reinhardtii	proteins.Chlre3.fasta (v3.0)	http://genome.jgi-psf.org/Chlre3/Chlre3.home.html
Cyanidioschyzon merolae	cds.fasta (last modified 18-Jan-2008)	http://merolae.biol.s.u-tokyo.ac.jp/
Cyanophora paradoxa	Cyanophora_paradoxa_MAKER_gene_predictions-022111-aa	http://cyanophora.rutgers.edu/cyanophora/home.php
Dictyostelium discoideum	dicty_primary_protein (created: 11-29-2011)	http://dictybase.org/
Drosophila melanogaster	dmel-all-translation-r5.42 (10/30/11)	http://flybase.org/
Emiliania huxleyi CCMP1516	Emihu1_best_proteins.fasta (v1.0)	http://genome.jgi-psf.org/Emihu1/Emihu1.home.html
Encephalitozoon cuniculi	NCBI, from fungi database	http://www.ncbi.nlm.nih.gov/genome/?term=Encephalitozoon%20cuniculi%20GB-M1
Entamoeba histolytica	EhistolyticaAnnotatedProteins_AmoebaDB-1.6 (v1.6, EuPath)	http://amoebadb.org/amoeba/
Giardia lamblia	GintestinalisAssemblageAAnnotatedProteins_GiardiaDB-2.5 (v2.5)	http://giardiadb.org/giardiadb/
Guillardia theta	Guith1_GeneCatalog_proteins_20101209.aa.fasta	http://genome.jgi.doe.gov/Guith1/Guith1.home.html
Homo sapiens	Homo_sapiens.GRCh37.64.pep.all.fa (Ensemble 9/12/11)	http://www.ensembl.org/Homo_sapiens/Info/Index
Leishmania braziliensis	LbraziliensisAnnotatedProteins_TriTrypDB-3.2 (v3.2)	http://tritrypdb.org/tritrypdb/
Leishmania major	LmajorFriedlinAnnotatedProteins_TriTrypDB-3.3.fasta (v3.3)	http://tritrypdb.org/tritrypdb/
Leishmania mexicana	LmexicanaAnnotatedProteins_TriTrypDB-3.2	http://tritrypdb.org/tritrypdb/
Naegleria gruberi	Naegr1_best_proteins.fasta (v1.0)	http://genome.jgi-psf.org/Naegr1/Naegr1.home.html
Ostreococcus tauri	O.tauri.FM.aa.fasta (v2.0)	http://genome.jgi-psf.org/Ostta4/Ostta4.home.html
Paramecium tetraurelia	Ptetraurelia_peptides_v1.61 (v1.61)	http://paramecium.cgm.cnrs-gif.fr/
Phaeodactylum tricornutum	Phatr2_chromosomes_geneModels_FilteredModels2_aa.fasta.gz	http://genome.jgi-psf.org/Phatr2/Phatr2.home.html
Phytophthora sojae	proteins.FM_Physo1_1.fasta.gz (v1.1)	http://genome.jgi-psf.org/Physo1_1/Physo1_1.home.html
Plasmodium falciparum	PfalciparumAnnotatedProteins_PlasmoDB-8.1 (v8.1)	http://plasmodb.org/plasmo/
Saccharomyces cerevisiae	orf_trans_all (01 Mar 2007)	http://www.yeastgenome.org/
Schizosaccharomyces pombe	pompep (2011 Pombase)	http://www.pombase.org/
Tetrahymena thermophila	tta1_oct2008_finalrelease.aa.fsa	http://ciliate.org/index.php/home/
Theileria annulata	TANN.GeneDB.pep.pep (7/15/05)	http://www.genedb.org/Homepage/Tannulata
Toxoplasma gondii	TgondiiAnnotatedProteins_ToxoDB-6.3.fasta (ver6.3)	http://toxodb.org/toxo/
Trichomonas vaginalis	TvaginalisAnnotatedProteins_TrichDB-1.3 (ver1.3)	http://trichdb.org/trichdb/
Trypanosoma brucei	TbruceiTreu927AnnotatedProteins_TriTrypDB-3.3.fasta (v3.3)	http://tritrypdb.org/tritrypdb/
Trypanosoma cruzi	TcruziEsmeraldo-LikeAnnotatedProteins_TriTrypDB-3.3 (v.3.3)	http://tritrypdb.org/tritrypdb/
